# Supplementary material for: Alternative carbon sources for the production of plant cellular agriculture: a case study on acetate
Source: Front Plant Sci. 2023 Oct 26;14:1104751. doi: 10.3389/fpls.2023.1104751 (PMC10639172; doi:10.3389/fpls.2023.1104751)
Supplement: Supplementary file 1 [file Table_1.xlsx]

## Sheet: All
			meja +			meja -
Locus	description	sequence_length	reads	rpk	TPM	reads	rpk	TPM	Enzyme
Nitab4.5_0000570g0360.1	AAE7, ACN1: acyl-activating enzyme 7	1767	658	0.000372383	7.76575	703	0.000397849	8.15952	ACN1
Nitab4.5_0003484g0080.1	AAE7, ACN1: acyl-activating enzyme 7	1765	1651	0.000935411	19.5073	1577	0.000893484	18.3245	ACN1
Nitab4.5_0000169g0120.1	AAE7, ACN1: acyl-activating enzyme 7	1185	1547	0.00130548	27.2249	1336	0.00112743	23.1225	ACN1
Nitab4.5_0001457g0010.1	AAE7, ACN1: acyl-activating enzyme 7	1704	3238	0.00190023	39.6279	2742	0.00160915	33.0023	ACN1
Nitab4.5_0003495g0050.1	ACO3: aconitase 3	2979	101	3.3904e-05	0.707042	91	3.05472e-05	0.626494	ACO
Nitab4.5_0007360g0040.1	ACO3: aconitase 3	3018	490	0.000162359	3.38588	525	0.000173956	3.56768	ACO
Nitab4.5_0011804g0010.1	ACO3: aconitase 3	3282	4562	0.00139001	28.9875	4339	0.00132206	27.1142	ACO
Nitab4.5_0001213g0050.1	ACO3: aconitase 3	3323	7711	0.00232049	48.3921	6581	0.00198044	40.617	ACO
Nitab4.5_0004417g0020.1	ACO3: aconitase 3	3122	11378	0.00364446	76.0024	11503	0.0036845	75.5656	ACO
Nitab4.5_0002137g0090.1	ACO3: aconitase 3	3297	21416	0.0064956	135.461	20668	0.00626873	128.566	ACO
Nitab4.5_0001410g0090.1	Aconitase/3-isopropylmalate dehydratase protein	1809	0	0	0	0	0	0	ACO
Nitab4.5_0002881g0130.1	Aconitase/3-isopropylmalate dehydratase protein	1611	3	1.8622e-06	0.0388347	0	0	0	ACO
Nitab4.5_0000618g0090.1	Aconitase/3-isopropylmalate dehydratase protein	777	51	6.56371e-05	1.36881	53	6.82111e-05	1.39895	ACO
Nitab4.5_0002881g0050.1	Aconitase/3-isopropylmalate dehydratase protein	777	3472	0.00446847	93.1865	3761	0.00484041	99.2723	ACO
Nitab4.5_0007193g0010.1	ACS: acetyl-CoA synthetase	339	0	0	0	1	2.94985e-06	0.0604987	ACS
Nitab4.5_0002901g0010.1	ACS: acetyl-CoA synthetase	2402	271	0.000112823	2.35283	202	8.40966e-05	1.72474	ACS
Nitab4.5_0009445g0010.1	ACS: acetyl-CoA synthetase	2405	643	0.00026736	5.57558	579	0.000240748	4.93753	ACS
Nitab4.5_0000055g0220.1	ACS: acetyl-CoA synthetase	1983	720	0.000363086	7.57189	604	0.000304589	6.24684	ACS
Nitab4.5_0006606g0020.1	ACS: acetyl-CoA synthetase	1710	1672	0.000977778	20.3908	1483	0.000867251	17.7865	ACS
Nitab4.5_0023974g0010.1	ATCS, CSY4: Citrate synthase family protein	735	1507	0.00205034	42.7583	1490	0.00202721	41.5762	CSY
Nitab4.5_0000468g0060.1	ATCS, CSY4: Citrate synthase family protein	1737	8663	0.00498733	104.007	8665	0.00498849	102.309	CSY
Nitab4.5_0005521g0030.1	CSY2: citrate synthase 2	1527	2649	0.00173477	36.1774	2397	0.00156974	32.194	CSY
Nitab4.5_0010286g0010.1	CSY2: citrate synthase 2	1500	3924	0.002616	54.5547	3230	0.00215333	44.1629	CSY
Nitab4.5_0009641g0070.1	Dihydrolipoamide acetyltransferase, long form protein	2209	2605	0.00117927	24.5927	2525	0.00114305	23.4429	DLAT
Nitab4.5_0005003g0050.1	Dihydrolipoamide acetyltransferase, long form protein	2216	4114	0.0018565	38.7158	4221	0.00190478	39.0653	DLAT
Nitab4.5_0000937g0020.1	Dihydrolipoamide acetyltransferase, long form protein	1617	3096	0.00191466	39.9287	3138	0.00194063	39.8005	DLAT
Nitab4.5_0000244g0270.1	Dihydrolipoamide acetyltransferase, long form protein	1925	7918	0.00411325	85.7786	7947	0.00412831	84.6678	DLAT
Nitab4.5_0000651g0090.1	dihydrolipoyl dehydrogenases	657	0	0	0	0	0	0	DLD
Nitab4.5_0006972g0010.1	dihydrolipoyl dehydrogenases	1701	349	0.000205173	4.27873	544	0.000319812	6.55904	DLD
Nitab4.5_0000155g0040.1	dihydrolipoyl dehydrogenases	1704	482	0.000282864	5.89891	610	0.000357981	7.34186	DLD
Nitab4.5_0000368g0240.1	dihydrolipoyl dehydrogenases	1611	701	0.000435133	9.07438	855	0.000530726	10.8847	DLD
Nitab4.5_0000328g0100.1	Dihydrolipoamide succinyltransferase	1209	1601	0.00132423	27.6159	1830	0.00151365	31.0435	DLST
Nitab4.5_0013139g0020.1	Dihydrolipoamide succinyltransferase	1545	3042	0.00196893	41.0606	3472	0.00224725	46.089	DLST
Nitab4.5_0003450g0010.1	Dihydrolipoamide succinyltransferase	1771	6426	0.00362846	75.6687	6770	0.0038227	78.4	DLST
Nitab4.5_0000168g0210.1	Dihydrolipoamide succinyltransferase	1716	6411	0.00373601	77.9117	6623	0.00385956	79.1559	DLST
Nitab4.5_0000646g0160.1	ENO1: enolase 1	1720	1476	0.00085814	17.8958	1116	0.000648837	13.307	ENO
Nitab4.5_0004342g0060.1	ENO1: enolase 1	1714	6639	0.0038734	80.7767	5766	0.00336406	68.9937	ENO
Nitab4.5_0011134g0020.1	ENOC: cytosolic enolase	1350	916	0.000678519	14.15	934	0.000691852	14.1892	ENO
Nitab4.5_0000744g0110.1	ENOC: cytosolic enolase	1341	1074	0.000800895	16.702	1285	0.00095824	19.6526	ENO
Nitab4.5_0002387g0010.1	LOS2, ENO2: Enolase	738	0	0	0	0	0	0	ENO
Nitab4.5_0002387g0030.1	LOS2, ENO2: Enolase	309	0	0	0	0	0	0	ENO
Nitab4.5_0013330g0040.1	LOS2, ENO2: Enolase	309	10	3.23625e-05	0.674894	2	6.47249e-06	0.132745	ENO
Nitab4.5_0013330g0020.1	LOS2, ENO2: Enolase	897	34	3.79041e-05	0.790462	20	2.22965e-05	0.457281	ENO
Nitab4.5_0000381g0350.1	LOS2, ENO2: Enolase	579	430	0.00074266	15.4876	478	0.000825561	16.9315	ENO
Nitab4.5_0005504g0040.1	LOS2, ENO2: Enolase	1320	4220	0.00319697	66.6704	4533	0.00343409	70.43	ENO
Nitab4.5_0000132g0250.1	LOS2, ENO2: Enolase	1290	10183	0.0078938	164.619	10622	0.00823411	168.874	ENO
Nitab4.5_0010922g0010.1	LOS2, ENO2: Enolase	1644	27136	0.0165061	344.222	26199	0.0159361	326.835	ENO
Nitab4.5_0001922g0070.1	LOS2, ENO2: Enolase	1783	63680	0.0357151	744.811	68061	0.0381722	782.876	ENO
Nitab4.5_0000136g0100.1	FBA1: fructose-bisphosphate aldolase 1	990	38	3.83838e-05	0.800466	43	4.34343e-05	0.890798	FBA
Nitab4.5_0012660g0010.1	FBA2: fructose-bisphosphate aldolase 2	1482	0	0	0	13	8.77193e-06	0.179904	FBA
Nitab4.5_0012714g0020.1	FBA2: fructose-bisphosphate aldolase 2	1527	25	1.6372e-05	0.341425	30	1.96464e-05	0.402929	FBA
Nitab4.5_0006358g0030.1	FBA2: fructose-bisphosphate aldolase 2	1548	87	5.62016e-05	1.17204	102	6.58915e-05	1.35137	FBA
Nitab4.5_0001317g0050.1	FBA2: fructose-bisphosphate aldolase 2	1559	100	6.41437e-05	1.33767	76	4.87492e-05	0.9998	FBA
Nitab4.5_0010630g0020.1	FBA2: fructose-bisphosphate aldolase 2	1476	328	0.000222222	4.63427	316	0.000214092	4.39083	FBA
Nitab4.5_0012115g0030.1	FBA2: fructose-bisphosphate aldolase 2	1413	471	0.000333333	6.95141	635	0.000449398	9.21674	FBA
Nitab4.5_0017990g0020.1	FBA2: fructose-bisphosphate aldolase 2	1472	3009	0.00204416	42.6293	4131	0.00280639	57.5563	FBA
Nitab4.5_0000803g0020.1	FUM1: fumarase 1	1747	682	0.000390384	8.14115	785	0.000449342	9.21558	FH
Nitab4.5_0000116g0300.1	FUM1: fumarase 1	1586	6826	0.00430391	89.7547	7371	0.00464754	95.3167	FH
Nitab4.5_0009662g0010.1	FUM1: fumarase 1	1520	7516	0.00494474	103.119	7556	0.00497105	101.952	FH
Nitab4.5_0007413g0010.1	FUM2: FUMARASE 2	1398	862	0.000616595	12.8586	902	0.000645207	13.2326	FH
Nitab4.5_0004979g0020.1	GAPA-2: glyceraldehyde 3-phosphate dehydrogenase A subunit 2	1399	11	7.86276e-06	0.163972	15	1.07219e-05	0.219897	GAPDH
Nitab4.5_0010299g0040.1	GAPA-2: glyceraldehyde 3-phosphate dehydrogenase A subunit 2	1399	54	3.8599e-05	0.804953	65	4.64618e-05	0.952887	GAPDH
Nitab4.5_0009646g0060.1	GAPB: glyceraldehyde-3-phosphate dehydrogenase B subunit	1531	2	1.30634e-06	0.0272426	5	3.26584e-06	0.0669793	GAPDH
Nitab4.5_0006485g0040.1	GAPB: glyceraldehyde-3-phosphate dehydrogenase B subunit	1667	3	1.79964e-06	0.0375301	8	4.79904e-06	0.0984238	GAPDH
Nitab4.5_0000407g0110.1	GAPB: glyceraldehyde-3-phosphate dehydrogenase B subunit	1655	46	2.77946e-05	0.579634	51	3.08157e-05	0.632001	GAPDH
Nitab4.5_0002198g0050.1	GAPC-2, GAPC2: glyceraldehyde-3-phosphate dehydrogenase C2	819	34	4.1514e-05	0.865744	46	5.61661e-05	1.15191	GAPDH
Nitab4.5_0000052g0270.1	GAPC-2, GAPC2: glyceraldehyde-3-phosphate dehydrogenase C2	1103	1570	0.00142339	29.6837	1845	0.00167271	34.3057	GAPDH
Nitab4.5_0001664g0140.1	GAPC-2, GAPC2: glyceraldehyde-3-phosphate dehydrogenase C2	1241	2824	0.00227558	47.4556	2967	0.00239081	49.0334	GAPDH
Nitab4.5_0009657g0020.1	GAPC-2, GAPC2: glyceraldehyde-3-phosphate dehydrogenase C2	1179	10865	0.00921544	192.181	11755	0.00997031	204.482	GAPDH
Nitab4.5_0005327g0090.1	GAPC-2, GAPC2: glyceraldehyde-3-phosphate dehydrogenase C2	1385	15000	0.0108303	225.858	16276	0.0117516	241.015	GAPDH
Nitab4.5_0008861g0020.1	GAPC-2, GAPC2: glyceraldehyde-3-phosphate dehydrogenase C2	1196	14315	0.0119691	249.606	15109	0.0126329	259.09	GAPDH
Nitab4.5_0001898g0030.1	GAPC-2, GAPC2: glyceraldehyde-3-phosphate dehydrogenase C2	1178	41853	0.0355289	740.927	42058	0.0357029	732.233	GAPDH
Nitab4.5_0000581g0150.1	GAPC, GAPC-1, GAPC1: glyceraldehyde-3-phosphate dehydrogenase C subunit 1	1258	44086	0.0350445	730.827	44455	0.0353378	724.746	GAPDH
Nitab4.5_0000029g0270.1	GAPCP-1: glyceraldehyde-3-phosphate dehydrogenase of plastid 1	387	14	3.61757e-05	0.754417	17	4.39276e-05	0.900915	GAPDH
Nitab4.5_0008957g0030.1	GAPCP-2: glyceraldehyde-3-phosphate dehydrogenase of plastid 2	1653	25656	0.0155209	323.676	26200	0.01585	325.068	GAPDH
Nitab4.5_0003777g0020.1	GAPCP-2: glyceraldehyde-3-phosphate dehydrogenase of plastid 2	1356	22109	0.0163046	340.019	23529	0.0173518	355.869	GAPDH
Nitab4.5_0012451g0020.1	ATHXK2, HXK2: hexokinase 2	1341	81	6.04027e-05	1.25965	111	8.2774e-05	1.69762	HK
Nitab4.5_0000566g0050.1	ATHXK2, HXK2: hexokinase 2	1545	272	0.000176052	3.67143	439	0.000284142	5.82749	HK
Nitab4.5_0000300g0200.1	ATHXK2, HXK2: hexokinase 2	1786	1617	0.000905375	18.8809	1685	0.000943449	19.3493	HK
Nitab4.5_0004969g0090.1	ATHXK2, HXK2: hexokinase 2	1470	1460	0.000993197	20.7124	1474	0.00100272	20.5649	HK
Nitab4.5_0011529g0010.1	ATHXK2, HXK2: hexokinase 2	1554	3766	0.00242342	50.5386	3857	0.00248198	50.9031	HK
Nitab4.5_0002561g0090.1	HXK3: hexokinase 3	1539	418	0.000271605	5.66411	471	0.000306043	6.27665	HK
Nitab4.5_0003509g0010.1	ICL: isocitrate lyase	1632	10	6.12745e-06	0.127783	5	3.06373e-06	0.0628341	ICL
Nitab4.5_0010201g0030.1	ICL: isocitrate lyase	1925	21	1.09091e-05	0.227501	30	1.55844e-05	0.319622	ICL
Nitab4.5_0001176g0080.1	ICL: isocitrate lyase	1939	166	8.56111e-05	1.78535	194	0.000100052	2.05196	ICL
Nitab4.5_0007920g0020.1	cICDH: cytosolic NADP+-dependent isocitrate dehydrogenase	438	0	0	0	0	0	0	IDH
Nitab4.5_0007920g0010.1	cICDH: cytosolic NADP+-dependent isocitrate dehydrogenase	795	1	1.25786e-06	0.0262317	0	0	0	IDH
Nitab4.5_0000253g0030.1	cICDH: cytosolic NADP+-dependent isocitrate dehydrogenase	1353	10	7.39098e-06	0.154133	10	7.39098e-06	0.151582	IDH
Nitab4.5_0001198g0340.1	cICDH: cytosolic NADP+-dependent isocitrate dehydrogenase	1372	329	0.000239796	5.00076	345	0.000251458	5.15716	IDH
Nitab4.5_0002214g0120.1	cICDH: cytosolic NADP+-dependent isocitrate dehydrogenase	1393	352	0.000252692	5.2697	329	0.000236181	4.84385	IDH
Nitab4.5_0000551g0080.1	cICDH: cytosolic NADP+-dependent isocitrate dehydrogenase	1575	15769	0.0100121	208.794	15305	0.00971746	199.296	IDH
Nitab4.5_0004627g0010.1	cICDH: cytosolic NADP+-dependent isocitrate dehydrogenase	1614	30647	0.0189882	395.985	28480	0.0176456	361.895	IDH
Nitab4.5_0001700g0090.1	IDH-III: isocitrate dehydrogenase III	597	211	0.000353434	7.37059	280	0.000469012	9.61899	IDH
Nitab4.5_0010213g0010.1	IDH-V: isocitrate dehydrogenase V	1299	3301	0.00254119	52.9945	3927	0.00302309	62.0008	IDH
Nitab4.5_0000416g0070.1	IDH-V: isocitrate dehydrogenase V	1323	11170	0.00844293	176.071	12103	0.00914815	187.62	IDH
Nitab4.5_0000783g0210.1	IDH1, IDH-I: isocitrate dehydrogenase 1	690	16	2.31884e-05	0.483576	6	8.69565e-06	0.17834	IDH
Nitab4.5_0002463g0020.1	IDH1, IDH-I: isocitrate dehydrogenase 1	1114	66	5.9246e-05	1.23553	110	9.87433e-05	2.02513	IDH
Nitab4.5_0001700g0080.1	IDH1, IDH-I: isocitrate dehydrogenase 1	537	33	6.14525e-05	1.28155	55	0.000102421	2.10056	IDH
Nitab4.5_0000702g0050.1	IDH1, IDH-I: isocitrate dehydrogenase 1	897	953	0.00106243	22.1562	1141	0.00127202	26.0879	IDH
Nitab4.5_0002281g0090.1	IDH1, IDH-I: isocitrate dehydrogenase 1	1180	1491	0.00126356	26.3506	1520	0.00128814	26.4185	IDH
Nitab4.5_0003828g0020.1	IDH1, IDH-I: isocitrate dehydrogenase 1	1181	19952	0.0168942	352.315	22894	0.0193853	397.574	IDH
Nitab4.5_0004312g0010.1	MDH: malate dehydrogenase	918	28	3.05011e-05	0.636077	32	3.48584e-05	0.714913	MDH
Nitab4.5_0000451g0100.1	MDH: malate dehydrogenase	1308	50	3.82263e-05	0.79718	52	3.97554e-05	0.815345	MDH
Nitab4.5_0009145g0010.1	MDH: malate dehydrogenase	1230	161	0.000130894	2.7297	248	0.000201626	4.13516	MDH
Nitab4.5_0006000g0090.1	MDH: malate dehydrogenase	1239	1128	0.000910412	18.9859	1330	0.00107345	22.0154	MDH
Nitab4.5_0001128g0090.1	MDH: malate dehydrogenase	1239	3688	0.00297659	62.0746	4679	0.00377643	77.4511	MDH
Nitab4.5_0001664g0050.1	MLS: malate synthase	1741	3	1.72315e-06	0.0359349	3	1.72315e-06	0.0353401	MLS
Nitab4.5_0003680g0030.1	MLS: malate synthase	1942	52	2.67765e-05	0.558404	22	1.13285e-05	0.232337	MLS
Nitab4.5_0000034g0170.1	AT-E1 ALPHA, E1 ALPHA: pyruvate dehydrogenase complex E1 alpha subunit	1189	9142	0.00768881	160.344	9130	0.00767872	157.483	PDH
Nitab4.5_0005168g0010.1	AT-E1 ALPHA, E1 ALPHA: pyruvate dehydrogenase complex E1 alpha subunit	1429	21075	0.0147481	307.56	22792	0.0159496	327.112	PDH
Nitab4.5_0001030g0150.1	AT-E1 ALPHA, E1 ALPHA: pyruvate dehydrogenase complex E1 alpha subunit	1420	57644	0.0405944	846.564	62897	0.0442937	908.422	PDH
Nitab4.5_0015511g0010.1	AT-E1 ALPHA, E1 ALPHA: pyruvate dehydrogenase complex E1 alpha subunit	777	50175	0.0645753	1346.67	54896	0.0706512	1448.99	PDH
Nitab4.5_0000952g0060.1	PDH-E1 ALPHA: pyruvate dehydrogenase E1 alpha	1236	8	6.47249e-06	0.134979	7	5.66343e-06	0.116152	PDH
Nitab4.5_0000349g0030.1	PDH-E1 ALPHA: pyruvate dehydrogenase E1 alpha	828	6	7.24638e-06	0.151118	6	7.24638e-06	0.148616	PDH
Nitab4.5_0000960g0170.1	PDH-E1 ALPHA: pyruvate dehydrogenase E1 alpha	2616	38	1.4526e-05	0.302928	60	2.29358e-05	0.470391	PDH
Nitab4.5_0008254g0010.1	PDH-E1 ALPHA: pyruvate dehydrogenase E1 alpha	1899	133	7.00369e-05	1.46057	104	5.47657e-05	1.12319	PDH
Nitab4.5_0000807g0170.1	PDH-E1 ALPHA: pyruvate dehydrogenase E1 alpha	1526	514	0.000336828	7.0243	717	0.000469856	9.6363	PDH
Nitab4.5_0002570g0010.1	PDH-E1 ALPHA: pyruvate dehydrogenase E1 alpha	1685	1207	0.00071632	14.9383	1345	0.00079822	16.3707	PDH
Nitab4.5_0000073g0440.1	PDH-E1 ALPHA: pyruvate dehydrogenase E1 alpha	1694	1475	0.00087072	18.1582	1776	0.00104841	21.5018	PDH
Nitab4.5_0000170g0230.1	PDH-E1 ALPHA: pyruvate dehydrogenase E1 alpha	1525	2032	0.00133246	27.7874	2475	0.00162295	33.2852	PDH
Nitab4.5_0000928g0020.1	PFK2: phosphofructokinase 2	690	0	0	0	1	1.44928e-06	0.0297233	PFK
Nitab4.5_0000147g0170.1	PFK2: phosphofructokinase 2	1311	6	4.57666e-06	0.0954427	11	8.39054e-06	0.172082	PFK
Nitab4.5_0013610g0010.1	PFK3: phosphofructokinase 3	1944	247	0.000127058	2.64969	196	0.000100823	2.06779	PFK
Nitab4.5_0004180g0020.1	PFK3: phosphofructokinase 3	1734	343	0.000197809	4.12515	274	0.000158016	3.24076	PFK
Nitab4.5_0002021g0100.1	PFK3: phosphofructokinase 3	672	230	0.000342262	7.13761	232	0.000345238	7.08051	PFK
Nitab4.5_0000318g0110.1	PFK3: phosphofructokinase 3	1749	868	0.000496284	10.3496	989	0.000565466	11.5972	PFK
Nitab4.5_0002021g0090.1	PFK3: phosphofructokinase 3	831	480	0.000577617	12.0458	413	0.000496992	10.1928	PFK
Nitab4.5_0001737g0030.1	PFK3: phosphofructokinase 3	1648	3416	0.00207282	43.227	3579	0.00217172	44.54	PFK
Nitab4.5_0001309g0010.1	PFK3: phosphofructokinase 3	1753	4288	0.00244609	51.0114	4154	0.00236965	48.5993	PFK
Nitab4.5_0003173g0010.1	PFK4: phosphofructokinase 4	1629	598	0.000367096	7.65551	631	0.000387354	7.94427	PFK
Nitab4.5_0007739g0030.1	PFK4: phosphofructokinase 4	732	310	0.000423497	8.83171	366	0.0005	10.2545	PFK
Nitab4.5_0020843g0010.1	PFK4: phosphofructokinase 4	879	475	0.000540387	11.2694	449	0.000510808	10.4762	PFK
Nitab4.5_0001122g0150.1	PFK5: phosphofructokinase 5	1737	1750	0.00100748	21.0103	1875	0.00107945	22.1385	PFK
Nitab4.5_0000902g0100.1	PFK5: phosphofructokinase 5	1728	1982	0.00114699	23.9196	2340	0.00135417	27.7727	PFK
Nitab4.5_0003300g0010.1	PGI1, PGI: phosphoglucose isomerase 1	1977	8614	0.00435711	90.8641	9209	0.00465807	95.5326	PGI
Nitab4.5_0000131g0420.1	PGI1, PGI: phosphoglucose isomerase 1	1855	12432	0.00670189	139.763	12651	0.00681995	139.871	PGI
Nitab4.5_0003871g0040.1	PGK: phosphoglycerate kinase	405	0	0	0	0	0	0	PGK
Nitab4.5_0003871g0050.1	PGK: phosphoglycerate kinase	207	0	0	0	0	0	0	PGK
Nitab4.5_0004474g0010.1	PGK: phosphoglycerate kinase	1074	0	0	0	1	9.31099e-07	0.019096	PGK
Nitab4.5_0005936g0040.1	PGK: phosphoglycerate kinase	288	0	0	0	0	0	0	PGK
Nitab4.5_0000173g0050.1	PGK: phosphoglycerate kinase	948	3	3.16456e-06	0.0659944	3	3.16456e-06	0.0649021	PGK
Nitab4.5_0003547g0050.1	PGK: phosphoglycerate kinase	693	4	5.77201e-06	0.120371	2	2.886e-06	0.0591892	PGK
Nitab4.5_0009944g0010.1	PGK: phosphoglycerate kinase	1161	19	1.63652e-05	0.341284	13	1.11972e-05	0.229645	PGK
Nitab4.5_0000173g0040.1	PGK: phosphoglycerate kinase	618	23	3.72168e-05	0.776128	12	1.94175e-05	0.398234	PGK
Nitab4.5_0000388g0120.1	PGK: phosphoglycerate kinase	1353	8110	0.00599409	125.002	8797	0.00650185	133.347	PGK
Nitab4.5_0000029g0330.1	PGK: phosphoglycerate kinase	1541	11080	0.00719014	149.945	10789	0.0070013	143.59	PGK
Nitab4.5_0005765g0010.1	PGK: phosphoglycerate kinase	1331	11867	0.00891585	185.933	13399	0.0100669	206.462	PGK
Nitab4.5_0006241g0030.1	PGK: phosphoglycerate kinase	1540	18819	0.0122201	254.841	18992	0.0123325	252.927	PGK
Nitab4.5_0011661g0010.1	Cofactor-independent phosphoglycerate mutase	1485	746	0.000502357	10.4763	897	0.00060404	12.3883	PGM
Nitab4.5_0002077g0130.1	Cofactor-independent phosphoglycerate mutase	1530	2164	0.00141438	29.4958	2297	0.00150131	30.7904	PGM
Nitab4.5_0000124g0060.1	PGM, ATPGMP, PGM1, STF1: phosphoglucomutase	1931	428	0.000221647	4.62227	560	0.000290005	5.94773	PGM
Nitab4.5_0001573g0050.1	PGM, ATPGMP, PGM1, STF1: phosphoglucomutase	308	174	0.000564935	11.7813	189	0.000613636	12.5851	PGM
Nitab4.5_0000599g0060.1	PGM, ATPGMP, PGM1, STF1: phosphoglucomutase	2091	1427	0.000682449	14.2319	1765	0.000844094	17.3116	PGM
Nitab4.5_0000089g0070.1	PGM2: Phosphoglucomutase/phosphomannomutase family protein	1362	1578	0.00115859	24.1615	1731	0.00127093	26.0655	PGM
Nitab4.5_0000325g0010.1	PGM2: Phosphoglucomutase/phosphomannomutase family protein	1146	2834	0.00247295	51.5715	2685	0.00234293	48.0513	PGM
Nitab4.5_0000918g0010.1	PGM2: Phosphoglucomutase/phosphomannomutase family protein	2445	6100	0.00249489	52.029	6619	0.00270716	55.5213	PGM
Nitab4.5_0000049g0090.1	PGM2: Phosphoglucomutase/phosphomannomutase family protein	1997	5635	0.00282173	58.8451	5770	0.00288933	59.2575	PGM
Nitab4.5_0000089g0060.1	PGM3: Phosphoglucomutase/phosphomannomutase family protein	345	0	0	0	2	5.7971e-06	0.118893	PGM
Nitab4.5_0000089g0080.1	PGM3: Phosphoglucomutase/phosphomannomutase family protein	372	49	0.00013172	2.74693	57	0.000153226	3.14252	PGM
Nitab4.5_0008211g0020.1	PKP1, PKP-ALPHA: Pyruvate kinase family protein	798	13	1.62907e-05	0.339731	1	1.25313e-06	0.0257006	PK
Nitab4.5_0010974g0010.1	PKP1, PKP-ALPHA: Pyruvate kinase family protein	1746	44	2.52005e-05	0.525536	38	2.1764e-05	0.44636	PK
Nitab4.5_0003815g0060.1	PKP1, PKP-ALPHA: Pyruvate kinase family protein	2000	594	0.000297	6.19371	723	0.0003615	7.41403	PK
Nitab4.5_0000977g0100.1	PKP1, PKP-ALPHA: Pyruvate kinase family protein	1178	363	0.000308149	6.42622	553	0.00046944	9.62777	PK
Nitab4.5_0000772g0060.1	PKP1, PKP-ALPHA: Pyruvate kinase family protein	1746	642	0.000367698	7.66805	566	0.00032417	6.64841	PK
Nitab4.5_0000941g0100.1	PKP1, PKP-ALPHA: Pyruvate kinase family protein	2103	2221	0.00105611	22.0244	2869	0.00136424	27.9793	PK
Nitab4.5_0002398g0070.1	PKP1, PKP-ALPHA: Pyruvate kinase family protein	2099	3903	0.00185946	38.7776	4653	0.00221677	45.4639	PK
Nitab4.5_0001748g0010.1	PKP1, PKP-BETA1, PKP2: plastidic pyruvate kinase beta subunit 1	2145	449	0.000209324	4.36529	604	0.000281585	5.77505	PK
Nitab4.5_0002340g0010.1	PKP1, PKP-BETA1, PKP2: plastidic pyruvate kinase beta subunit 1	2137	14635	0.00684839	142.818	16533	0.00773655	158.669	PK
Nitab4.5_0000764g0050.1	PKp3: plastidial pyruvate kinase 3	1823	686	0.000376303	7.84751	847	0.000464619	9.5289	PK
Nitab4.5_0000018g0230.1	PKp3: plastidial pyruvate kinase 3	1787	1102	0.000616676	12.8603	1239	0.000693341	14.2198	PK
Nitab4.5_0000661g0020.1	Succinyl-CoA ligase, alpha subunit	1241	1806	0.00145528	30.3487	1717	0.00138356	28.3756	SCS
Nitab4.5_0005012g0020.1	Succinyl-CoA ligase, alpha subunit	762	1232	0.0016168	33.7171	1231	0.00161549	33.1321	SCS
Nitab4.5_0004301g0040.1	Succinyl-CoA ligase, alpha subunit	1398	5910	0.00422747	88.1606	5814	0.0041588	85.2931	SCS
Nitab4.5_0000069g0360.1	Succinyl-CoA ligase, alpha subunit	1380	6492	0.00470435	98.1056	6715	0.00486594	99.7959	SCS
Nitab4.5_0003835g0030.1	SDH1-1: succinate dehydrogenase 1-1	1977	10738	0.00543146	113.269	10953	0.00554021	113.625	SDH
Nitab4.5_0000434g0160.1	SDH1-1: succinate dehydrogenase 1-1	2103	12215	0.00580837	121.129	12714	0.00604565	123.991	SDH
Nitab4.5_0001031g0210.1	SDH2-1: succinate dehydrogenase 2-1	970	32	3.29897e-05	0.687975	22	2.26804e-05	0.465154	SDH
Nitab4.5_0002158g0230.1	SDH2-2: succinate dehydrogenase 2-2	1055	454	0.000430332	8.97424	461	0.000436967	8.96178	SDH
Nitab4.5_0006942g0050.1	SDH2-2: succinate dehydrogenase 2-2	1056	3029	0.00286837	59.8177	3143	0.00297633	61.0417	SDH
Nitab4.5_0000935g0060.1	SDH2-2: succinate dehydrogenase 2-2	1055	6290	0.00596208	124.335	6856	0.00649858	133.28	SDH
Nitab4.5_0001929g0010.1	SDH2-3: succinate dehydrogenase 2-3	927	0	0	0	0	0	0	SDH
Nitab4.5_0000104g0180.1	SDH2-3: succinate dehydrogenase 2-3	927	2	2.1575e-06	0.044993	0	0	0	SDH
Nitab4.5_0000172g1860.1	SDH3-1: succinate dehydrogenase 3-1	300	1	3.33333e-06	0.0695141	7	2.33333e-05	0.478545	SDH
Nitab4.5_0002325g0090.1	SDH3-1: succinate dehydrogenase 3-1	1077	4	3.71402e-06	0.0774531	11	1.02136e-05	0.20947	SDH
Nitab4.5_0000031g0180.1	SDH3-1: succinate dehydrogenase 3-1	1233	15	1.21655e-05	0.253701	22	1.78427e-05	0.365936	SDH
Nitab4.5_0000580g0170.1	SDH3-1: succinate dehydrogenase 3-1	486	7	1.44033e-05	0.30037	3	6.17284e-06	0.126599	SDH
Nitab4.5_0008578g0050.1	SDH3-1: succinate dehydrogenase 3-1	984	28	2.84553e-05	0.593413	43	4.36992e-05	0.896229	SDH
Nitab4.5_0001952g0270.1	SDH3-1: succinate dehydrogenase 3-1	366	19	5.19126e-05	1.0826	15	4.09836e-05	0.840535	SDH
Nitab4.5_0004553g0100.1	SDH4: succinate dehydrogenase subunit 4	309	0	0	0	2	6.47249e-06	0.132745	SDH
Nitab4.5_0000687g0270.1	SDH4: succinate dehydrogenase subunit 4	571	39	6.83012e-05	1.42437	40	7.00525e-05	1.43671	SDH
Nitab4.5_0004184g0030.1	SDH5: succinate dehydrogenase 5	861	663	0.000770035	16.0585	803	0.000932636	19.1275	SDH
Nitab4.5_0000453g0210.1	SDH5: succinate dehydrogenase 5	849	1450	0.00170789	35.6168	1746	0.00205654	42.1777	SDH
Nitab4.5_0000686g0020.1	SDH5: succinate dehydrogenase 5	912	3111	0.00341118	71.1376	3788	0.00415351	85.1846	SDH
Nitab4.5_0001101g0090.1	SDH5: succinate dehydrogenase 5	904	9739	0.0107732	224.667	11022	0.0121925	250.056	SDH
Nitab4.5_0002836g0060.1	ATCTIMC, TPI, CYTOTPI: triosephosphate isomerase	1110	56	5.04505e-05	1.05211	55	4.95495e-05	1.01621	TIM
Nitab4.5_0000272g0170.1	ATCTIMC, TPI, CYTOTPI: triosephosphate isomerase	877	656	0.000748005	15.5991	694	0.000791334	16.2295	TIM
Nitab4.5_0011493g0010.1	ATCTIMC, TPI, CYTOTPI: triosephosphate isomerase	1029	19403	0.0188562	393.231	18995	0.0184597	378.591	TIM
Nitab4.5_0004607g0010.1	ATCTIMC, TPI, CYTOTPI: triosephosphate isomerase	1032	21526	0.0208585	434.989	21783	0.0211076	432.896	TIM
Nitab4.5_0000956g0160.1	TIM, PDTPI: triosephosphate isomerase	1155	327	0.000283117	5.90419	346	0.000299567	6.14384	TIM
Nitab4.5_0010816g0020.1	TIM, PDTPI: triosephosphate isomerase	1162	709	0.000610155	12.7243	740	0.000636833	13.0608	TIM
Nitab4.5_0000980g0170.1	TIM, PDTPI: triosephosphate isomerase	1169	1553	0.00132849	27.7046	1952	0.0016698	34.2461	TIM
Nitab4.5_0000283g0100.1	TIM, PDTPI: triosephosphate isomerase	1180	2334	0.00197797	41.249	2560	0.00216949	44.4942	TIM
Nitab4.5_0001063g0080.1	2-oxoglutarate dehydrogenase, E1 component	2337	90	3.85109e-05	0.803116	71	3.03808e-05	0.623082	α-KGDH
Nitab4.5_0001831g0100.1	2-oxoglutarate dehydrogenase, E1 component	3251	4137	0.00127253	26.5377	4901	0.00150754	30.9182	α-KGDH
Nitab4.5_0009327g0010.1	2-oxoglutarate dehydrogenase, E1 component	3256	6018	0.00184828	38.5445	6700	0.00205774	42.2023	α-KGDH
Nitab4.5_0005525g0020.1	2-oxoglutarate dehydrogenase, E1 component	3021	15387	0.00509335	106.218	15959	0.00528269	108.343	α-KGDH

## Sheet: Summed
			summed TPM
Cycle	Enzyme	Enzyme abbreviation	(+meja)	(-meja)
Glyoxylate	Malate synthase	MLS	0.594339	0.267678
Glyoxylate	Isocitrate lyase	ICL	2.14064	2.43442
	Acetyl-CoA synthetase	ACS	35.8911	30.7561
	Acetate non-utilizing	ACN1	94.1259	82.6088
TCA	Citrate synthase	CSY	237.497	220.242
TCA	Aconitase	ACO	387.53	376.728
TCA	Isocitrate dehydrogenase	IDH	1255.49	1284.97
TCA	(αKGDHC) α-ketoglutarate dehydrogenase (E1)	α-KGDH	172.103	182.087
TCA	(αKGDHC) dihydrolipoamide succinyltransferase (E2)	DLST	222.257	234.688
TCA	(αKGDHC) dihydrolipoamide dehydrogenase (E3)	DLD	19.252	24.7856
TCA	Succinyl-coa ligase	SCS	250.332	246.597
TCA	Succinate dehydrogenase	SDH	779.539	842.396
TCA	Fumarase	FH	213.873	219.717
TCA	Malate dehydrogenase	MDH	85.2235	105.132
	(PDHC) Pyruvate dehydrogenase (E1)	PDH	2731.09	2924.66
	(PDHC) Dihydrolipoamide acetyltransferase (E2)	DLAT	189.016	186.977
	(PDHC) Dihydrolipoyl dehydrogenase (E3)	DLD	19.252	24.7856
Glycolysis	Hexokinase	HK	100.727	104.619
Glycolysis	Phosphoglucose isomerase	PGI	230.627	235.403
Glycolysis	Phosphofructokinase	PFK	203.328	206.106
Glycolysis	Fructose-bisphosphate aldolase	FBA	57.8666	74.9887
Glycolysis	Triosephosphate isomerase	TIM	932.453	926.678
Glycolysis	Glyceraldehyde-3-P dehydrogenase	GAPDH	2883.47	2929.86
Glycolysis	Phosphoglycerate kinase	PGK	717.025	737.097
Glycolysis	Phosphoglyceromutase	PGM	259.962	271.18
Glycolysis	Enolase	ENO	1466.8	1482.68
Glycolysis	Pyruvate kinase	PK	249.846	285.799
